# Supplementary material for: Structural characterisation of chromatin remodelling intermediates supports linker DNA-dependent product inhibition as a mechanism for nucleosome spacing
Source: eLife. 2025 Dec 24;14:e52513. doi: 10.7554/eLife.52513 (PMC12834501; doi:10.7554/eLife.52513)
Supplement: Figure 1—source data 1. [file elife-52513-fig1-data1.zip]

Archive with 34 entries (32 files):
- Figure1-sourcedata-original/NucMAPscans/
- Figure1-sourcedata-original/Slidingscans/
- Figure1-sourcedata-original/NucMAPscans/19Oct2018xNucMAP0W47gap-24C-14C-4C-Cy3.tif
- Figure1-sourcedata-original/NucMAPscans/19Oct2018xNucMAP0W47gap-24C-14C-4C-Cy5.tif
- Figure1-sourcedata-original/NucMAPscans/19OCt2018xNucMAPgap+5C+15C+25C+35C-Cy3.tif
- Figure1-sourcedata-original/NucMAPscans/19OCt2018xNucMAPgap+5C+15C+25C+35C-Cy5.tif
- Figure1-sourcedata-original/NucMAPscans/23Oct2018xNucMAPgap-24C-14C-4C+5C+15Ccy3.tif
- Figure1-sourcedata-original/NucMAPscans/24Oct2018xNucMAPgap0W47+25C+35CrepsCy5.tif
- Figure1-sourcedata-original/NucMAPscans/26Oct2018xNucMAPgap-24C-14C-Cy3.tif
- Figure1-sourcedata-original/NucMAPscans/26Oct2018xNucMAPgap-4C0W47+5C+15C-Cy3.tif
- Figure1-sourcedata-original/NucMAPscans/26Oct2018xNucMAPgap-4C0W47+5C+15C-Cy5.tif
- Figure1-sourcedata-original/Slidingscans/13April2018-4C+5C+35C_+74C+85C0W47Cy3dual.tif
- Figure1-sourcedata-original/Slidingscans/13April2018slide0W47Cy5dual.tif
- Figure1-sourcedata-original/Slidingscans/13Oct2017slide-24G0W47_+15G0W47dualCy3.tif
- Figure1-sourcedata-original/Slidingscans/18Oct2018slide+15C+25C+35C-[Cy3].inf
- Figure1-sourcedata-original/Slidingscans/18Oct2018slide+15C+25C+35C-[Cy5].inf
- Figure1-sourcedata-original/Slidingscans/18Oct2018slide+15C+25C+35Ccy5.tif
- Figure1-sourcedata-original/Slidingscans/18Oct2018slide+15Ccy3.tif
- Figure1-sourcedata-original/Slidingscans/18Oct2018slide-24C-14C_-4C+5C+15Ccy3.tif
- Figure1-sourcedata-original/Slidingscans/18Oct2018slide0W47-24C-14C_-4C+5C+15C-[Cy3].inf
- Figure1-sourcedata-original/Slidingscans/18Oct2018slide0W47-24C-14C_-4C+5C+15C-[Cy5].inf
- Figure1-sourcedata-original/Slidingscans/18Oct2018slide0W47_+15Ccy5.tif
- Figure1-sourcedata-original/Slidingscans/23Oct2018Gap+25C+35C+reps_slide-[Cy5].inf
- Figure1-sourcedata-original/Slidingscans/23Oct2018Gap-24C-14C-4C0W47+5C+15C+25Cslide-[Cy3].inf
- Figure1-sourcedata-original/Slidingscans/23Oct2018Gap-24C-14C-4C0W47+5C+15C+25Cslide-[Cy5].inf
- Figure1-sourcedata-original/Slidingscans/23Oct2018gap-24C-14C-4C_+5C+15Ccy3.tif
- Figure1-sourcedata-original/Slidingscans/23Oct2018slide+25C+35CrepsCy5.tif
- Figure1-sourcedata-original/Slidingscans/23OCt2018slide0W47_+15C+25Ccy5.tif
- Figure1-sourcedata-original/Slidingscans/25Oct2018slide+5C+15C_-24C-14C-4Ccy3.tif
- Figure1-sourcedata-original/Slidingscans/25Oct2018slide0W47-15Ccy5.tif
- Figure1-sourcedata-original/Slidingscans/25Oct2018xNucMAPslide0W47+5C+15C_-24C-14C-4C-[Cy3].inf
- Figure1-sourcedata-original/Slidingscans/25Oct2018xNucMAPslide0W47+5C+15C_-24C-14C-4C-[Cy5].inf
- Figure1-sourcedata-original/Slidingscans/3Dec2018-24G+15G+85Cslide.tif
- Figure1-sourcedata-original/Slidingscans/3Dec2018-24G+15G+85Cslide2.tif
