# Supplementary material for: Structural characterisation of chromatin remodelling intermediates supports linker DNA-dependent product inhibition as a mechanism for nucleosome spacing
Source: eLife. 2025 Dec 24;14:e52513. doi: 10.7554/eLife.52513 (PMC12834501; doi:10.7554/eLife.52513)
Supplement: Figure 1—source data 1. [file elife-52513-fig1-data1.zip › Figure1-sourcedata-original/Slidingscans/25Oct2018xNucMAPslide0W47+5C+15C_-24C-14C-4C-[Cy3].inf]

FLA_IMAGE_FILE
25Oct2018xNucMAPslide0W47+5C+15C_-24C-14C-4C-[Cy3].img

100
100
16
3750
1500
1
5
Thu Oct 25 15:54:54 2018
1540479294

Amersham Typhoon

*** more info ***
37
S,RangeLow=13
S,RangeHigh=983
H,ScaleType=Linear
S,MethodName=-
S,LaserAndFilter=[Cy3]
S,LaserName=532 nm
S,FilterName=Cy3 570BP20
S,PMTType=Multi-alkali
S,V=400
H,LaserPowerMode=High
H,Filter=0/4
S,MainStartPosition=25[mm]
S,SubStartPosition=100[mm]
S,ScanMode=Fluorescence
S,ScanNumber=1/2
S,StageAndAreaName=Fluor
S,ScanSpeed=Normal
H,Correction1=0
H,Correction2=On
H,Correction3=On
H,Correction4=On
H,Correction5=On
H,Correction6=On
H,Correction7=26535/26553
H,Correction8=Off
H,Correction8_DateTime=-
H,Correction9=Off
H,Correction9_DateTime=-
S,Shading=C:\ProgramData\GE Healthcare\Amersham Typhoon\Data\ShadingData\Fluorescence_2_0_3_16.shading
H,Shading_DateTime=2017/03/31 11:14:14
H,Correction10=Off
S,Invert=Off
S,SerialNumber=67150082
S,Software=Amersham Typhoon Scanner Control Software 1.0.0.7
S,FirmwareVersion=208
S,FPGAVersion=2
S,Orientation=bottom-left
