# Supplementary material for: Structural characterisation of chromatin remodelling intermediates supports linker DNA-dependent product inhibition as a mechanism for nucleosome spacing
Source: eLife. 2025 Dec 24;14:e52513. doi: 10.7554/eLife.52513 (PMC12834501; doi:10.7554/eLife.52513)
Supplement: Figure 1—source data 2. [file elife-52513-fig1-data2.zip]

Archive with 1 entries (1 files):
- Figure1-source_data-labelled.pdf
