# Supplementary material for: Structural characterisation of chromatin remodelling intermediates supports linker DNA-dependent product inhibition as a mechanism for nucleosome spacing
Source: eLife. 2025 Dec 24;14:e52513. doi: 10.7554/eLife.52513 (PMC12834501; doi:10.7554/eLife.52513)
Supplement: Figure 2—source data 1. [file elife-52513-fig2-data1.zip]

Archive with 22 entries (19 files):
- Figure2-sourcedata-Original/Chd1MAPscans/
- Figure2-sourcedata-Original/NucMAPscans/
- Figure2-sourcedata-Original/NucSlideScans/
- Figure2-sourcedata-Original/Chd1MAPscans/25Sept2018SHL-+2Chd1MapADP_ATP-Cy3.tif
- Figure2-sourcedata-Original/Chd1MAPscans/25Sept2018SHL-+2Chd1MapADP_ATP-Cy5.tif
- Figure2-sourcedata-Original/Chd1MAPscans/8Nov2018SHL+-2blockyChd1524map-Cy3.tif
- Figure2-sourcedata-Original/Chd1MAPscans/8Nov2018SHL+-2blockyChd1524map-Cy5.tif
- Figure2-sourcedata-Original/Chd1MAPscans/Thumbs.db
- Figure2-sourcedata-Original/NucMAPscans/18Sept2018SHL+-2SAslideMAP-Cy3.tif
- Figure2-sourcedata-Original/NucMAPscans/18Sept2018SHL+-2SAslideMAP-Cy5.tif
- Figure2-sourcedata-Original/NucMAPscans/31MAy2018SHL+-2SAmapping-[Cy3].tif
- Figure2-sourcedata-Original/NucMAPscans/31MAy2018SHL+-2SAmapping-[Cy5].tif
- Figure2-sourcedata-Original/NucMAPscans/8Nov2018SHL+-2blockNucMap-Cy3.tif
- Figure2-sourcedata-Original/NucMAPscans/8Nov2018SHL+-2blockNucMap-Cy5.tif
- Figure2-sourcedata-Original/NucMAPscans/Thumbs.db
- Figure2-sourcedata-Original/NucSlideScans/14Sept2018+-SHL2blockSlide-Cy3.tif
- Figure2-sourcedata-Original/NucSlideScans/14Sept2018+-SHL2blockSlide-Cy5.tif
- Figure2-sourcedata-Original/NucSlideScans/23May2018SHL2bio+SA_H3tailSlides-[Cy3].tif
- Figure2-sourcedata-Original/NucSlideScans/23May2018SHL2bio+SA_H3tailSlides-[Cy5].tif
- Figure2-sourcedata-Original/NucSlideScans/7Nov2018xNucMAPslidingSHL+-2SAblock-Cy3.tif
- Figure2-sourcedata-Original/NucSlideScans/7Nov2018xNucMAPslidingSHL+-2SAblock-Cy5.tif
- Figure2-sourcedata-Original/NucSlideScans/Thumbs.db
