# Supplementary material for: Structural characterisation of chromatin remodelling intermediates supports linker DNA-dependent product inhibition as a mechanism for nucleosome spacing
Source: eLife. 2025 Dec 24;14:e52513. doi: 10.7554/eLife.52513 (PMC12834501; doi:10.7554/eLife.52513)
Supplement: Figure 4—source data 1. [file elife-52513-fig4-data1.zip]

Archive with 16 entries (15 files):
- Figure4-sourcedata-original/Chd1MAPscans/
- Figure4-sourcedata-original/Chd1MAPscans/19Dec2018xNuc1W0Chd1524_1127map_NucMap-Cy3.tif
- Figure4-sourcedata-original/Chd1MAPscans/19Dec2018xNuc1W0Chd1524_1127map_NucMap-Cy5.tif
- Figure4-sourcedata-original/Chd1MAPscans/28Nov2018xNuc0W11PAGEEyChd1map524_R804Q524_1127-Cy3.tif
- Figure4-sourcedata-original/Chd1MAPscans/28Nov2018xNuc0W11PAGEEyChd1map524_R804Q524_1127-Cy3hi.tif
- Figure4-sourcedata-original/Chd1MAPscans/28Nov2018xNuc0W11PAGEEyChd1map524_R804Q524_1127-Cy3over.tif
- Figure4-sourcedata-original/Chd1MAPscans/28Nov2018xNuc0W11PAGEEyChd1map524_R804Q524_1127-Cy5.tif
- Figure4-sourcedata-original/Chd1MAPscans/28Nov2018xNuc0W11PAGEEyChd1map524_R804Q524_1127-Cy5hi.tif
- Figure4-sourcedata-original/Chd1MAPscans/28Nov2018xNuc0W11PAGEEyChd1map524_R804Q524_1127-Cy5over.tif
- Figure4-sourcedata-original/Chd1MAPscans/5Dec2018xNucMAP524-Cy3.tif
- Figure4-sourcedata-original/Chd1MAPscans/5Dec2018xNucMAP524-Cy5.tif
- Figure4-sourcedata-original/Chd1MAPscans/5Dec2018xNucMAP524R804Q-Cy3.tif
- Figure4-sourcedata-original/Chd1MAPscans/5Dec2018xNucMAP524R804Q-Cy5.tif
- Figure4-sourcedata-original/Chd1MAPscans/5Dec2018xNucMAP524_804Q_1127_d960d976-Cy3.tif
- Figure4-sourcedata-original/Chd1MAPscans/5Dec2018xNucMAP524_804Q_1127_d960d976-Cy5.tif
- Figure4-sourcedata-original/Chd1MAPscans/Thumbs.db
