# Supplementary material for: Structural characterisation of chromatin remodelling intermediates supports linker DNA-dependent product inhibition as a mechanism for nucleosome spacing
Source: eLife. 2025 Dec 24;14:e52513. doi: 10.7554/eLife.52513 (PMC12834501; doi:10.7554/eLife.52513)
Supplement: Figure 4—figure supplement 1—source data 1. [file elife-52513-fig4-figsupp1-data1.zip]

Archive with 1 entries (1 files):
- Figure4-figure supplement1-sourcedata-original/18Sept2018Chd1524MAPslideATPconc-[Cy5].tif
